# Supplementary material for: Spider Silk Fibroin Protein Heterologously Produced in Rice Seeds Reduce Diabetes and Hypercholesterolemia in Mice
Source: Plants (Basel). 2020 Sep 28;9(10):1282. doi: 10.3390/plants9101282 (PMC7650732; doi:10.3390/plants9101282)
Supplement: Supplementary file 1 [file plants-09-01282-s001.zip]

Archive with 4 entries (4 files):
- Supplementary Fig 1.jpg
- Supplementary Fig 2.jpg
- Supplementary Table 1.docx
- Supplementary Table 2.docx
